# Supplementary material for: Differential sensitivity of MCPH1- and BRCA2-deficient cancer cells to PARP-1 inhibition
Source: PLoS One. 2026 Apr 3;21(4):e0345514. doi: 10.1371/journal.pone.0345514 (PMC13048371; doi:10.1371/journal.pone.0345514)
Supplement: S1 File — (XLSX) [file pone.0345514.s002.xlsx]

## Sheet: Sheet1
Hela MCPH1 48h		Expt 1	Expt 2	Expt 3	Expt 4
(Fig 1B)	siCON	100	100	100	100
	siMCPH1	2.81481	4.8505	7.7777	4.58104
U2OS MCPH1 48h	siCON	100	100	100
(Fig 1B)	siMCPH1	1.96229	0.854983	1.88281
Hela MCPH1 120h		Expt 1	Expt 2	Expt 3	Expt 4
(Fig 1B)	siCON	100	100
	siMCPH1	8.23547	10.225
U2OS MCPH1 120h	siCON	100	100
(Fig 1B)	siMCPH1	5.37875	5.42874
Hela BRCA2 48h		Expt 1	Expt 2	Expt 3	Expt 4
(Fig 1B)	siCON	100	100	100
	siBRCA2	16.0727	13.4917	10.3833
U2OS BRCA2 48h	siCON	100	100	100
(Fig 1B)	siBRCA2	4.58736	7.56016	7.92418
Hela BRCA2 120h		Expt 1	Expt 2	Expt 3	Expt 4
(Fig 1B)	siCON	100	100
	siBRCA2	13.9033	11.8134
U2OS BRCA2 120h	siCON	100	100
(Fig 1B)	siBRCA2	12.5763	10.2333
MCPH1 Blots	sgCON	100	100
(Fig 1B)	sgMC	0.386014	1.53785
		Expt 1	Expt 2	Expt 3	Expt 4	Expt 5
Hela PCC	siCON	0	0	0	0	0
(Fig 1D)	siMCPH1	14.6	9.5	11.1	11.3	8.8
U2OS PCC	siCON	0	0	0
(Fig 1D)	siMCPH1	7.3	11	13.4
