# Supplementary material for: Differential sensitivity of MCPH1- and BRCA2-deficient cancer cells to PARP-1 inhibition
Source: PLoS One. 2026 Apr 3;21(4):e0345514. doi: 10.1371/journal.pone.0345514 (PMC13048371; doi:10.1371/journal.pone.0345514)
Supplement: S2 File — (XLSX) [file pone.0345514.s003.xlsx]

## Sheet: Sheet1
SiCON % H2AX		Expt 1	Expt 2	Expt 3
(Fig 2B)	0	0	0	0
	1	3.0303	7.6087	0
	5	10.2362	14.7651	16.9591
	20	45.3	56.4885	34.1615
SiMCPH1 % H2AX
(Fig 2B)	0	0.735294	0	0
	1	32.8767	11.4504	13.6364
	5	40.1786	33.9744	30.4348
	20	70.7317	56.4103	44.9102
SiBRCA2 % H2AX
(Fig 2B)	0	0	0	0
	1	52.8302	10.6195	17.9487
	5	71.9008	56.3636	59.6899
	20	90.3226	78.2609	80.916
DR-GFP
(Fig 2D)	Expt 1	Expt 2	Expt 3	Expt 4
SiCon	100	100	100	100
SiMC	75.3	63.6	32.8571	45.6964
SiB2	31.2	28.5	7.14286	10.0156
