# Supplementary material for: Differential sensitivity of MCPH1- and BRCA2-deficient cancer cells to PARP-1 inhibition
Source: PLoS One. 2026 Apr 3;21(4):e0345514. doi: 10.1371/journal.pone.0345514 (PMC13048371; doi:10.1371/journal.pone.0345514)
Supplement: S3 File — (XLSX) [file pone.0345514.s004.xlsx]

## Sheet: Sheet1
MTS Data			Expt 1	Expt 2	Expt 3	Expt 4	Expt 5
Hela AZD	SiCON	DMSO	100	100	100	100	99.9999
(Fig 3A)		0.4	122.808	109	100.6	95.8473	108.602
		1	103.929	108	101.1	90.8238	105.282
		4	83.8306	68	78.1	73.2753	88.1287
	SiMCPH1	DMSO	100	100	100	100	100
		0.4	115.873	114	101.47	94.434	115.887
		1	99.84	108	98.34	83.8679	111.265
		4	87.0916	67	70.51	80.8491	92.6054
	SiBRCA2	DMSO	100	100	100	100	100
		0.4	88.9363	100	78.44	83.1502	76.1633
		1	86.4153	80	74.93	40.7814	64.9796
		4	58.3467	30	27.34	29.7924	37.4694
MTS Data
Hela TLZ	SiCON	DMSO	100	100	100	100
(Fig 3A)		1	103.577	97.5748	102.162	99.2637
		4	99.8022	94.612	100.211	87.8179
		10	92.0241	89.2733	90.7928	74.1633
	SiMCPH1	DMSO	100	100	100	100
		1	100.948	89.2128	96.8412	96.1357
		4	86.0912	81.1575	92.9748	77.0971
		10	80.0122	69.2042	87.8818	61.64
	SiBRCA2	DMSO	100	100	100	100
		1	92.1927	63.3635	91.7965	66.9441
		4	64.4901	36.5179	71.1899	37.3365
		10	36.9393	19.5881	46.098	28.2996
MTS Data
U2OS AZD	SiCON	DMSO	100	100	100	100
(Fig 3A)		0.4	93.5878	102.555	99.3105	100.631
		1	88.1096	93.0966	84.6185	97.2222
		4	62.0835	68.2211	67.4396	91.0354
	SiMCPH1	DMSO	100	100	100	100
		0.4	86.9021	85.1493	83.4061	100
		1	84.0954	80.4531	79.0393	102.195
		4	77.7727	74.8301	78.0092	92.7903
	SiBRCA2	DMSO	100	100	100	100
		0.4	70.9279	70.1611	62.6837	65.3847
		1	63.42	64.5548	63.1788	68.8463
		4	55.1743	53.1896	53.3804	63.4617
MTS Data
U2OS TLZ	SiCON	DMSO	100	100	100	100	99.9999
(Fig 3A)		1	95.6501	96.1774	96.8807	108.742	97.6287
		4	89.4446	93.472	82.294	96.6843	97.6287
		10	73.2369	69.1483	74.5193	82.316	85.9362
	SiMCPH1	DMSO	100	100	100	100	100
		1	92.8674	91.9236	73.9663	96.3342	90
		4	83.6002	84.8629	79.0437	83.7857	85
		10	89.3791	67.0591	73.1394	76.454	84.0351
	SiBRCA2	DMSO	100	100	100	100	99.9999
		1	66.0429	73.9664	64.5465	88.3411	89.1985
		4	56.3334	64.4566	42.6395	67.3798	55.662
		10	49.2699	42.5468	48.83	59.0698	45.6446
MTS Data
293 AZD	SgCON	DMSO	100	100	100
(Fig 3A)		0.4	115.259	91.955	89.1863
		1	100.41	84.6021	61.585
		4	59.1469	32.526	38.294
	SgMCPH1	DMSO	99.9999	100	100
		0.4	108.443	87.1638	87.6867
		1	99.6041	78.6064	76.7864
		4	75.5936	51.7115	63.0602
MTS Data
293 TLZ	SgCON	DMSO	99.9999	100	100
(Fig 3A)		0.4	103.763	94.1111	100.119
		1	74.7467	44.309	51.276
		4	46.0202	32.8162	26.7953
	SgMCPH1	DMSO	99.9999	100	100
		0.4	104.785	98.4026	90.0249
		1	85.8851	54.1931	60.6816
		4	67.7033	40.0517	49.7922
Colony Data
(Fig 3C)	Expt 1	Expt 2	Expt 3
SiCON DMSO	100	100	100
siCON AZD	78.4664	57.4879	58.5253
siMCPH1 DMSO	100	100	100
siMCPH1 AZD	77.0732	42.6316	60.1064
siBRCA2 DMSO	100	100	100
siBRCA2 AZD	27.3381	16.1512	5.14286
SiCON DMSO	100	100	100
siCON TLZ	50	25.9259	56.5217
siMCPH1 DMSO	100	100	100
siMCPH1 TLZ	14.2857	18.1818	33.3333
siBRCA2 DMSO	100	100	100
siBRCA2 TLZ	0	0	0
