# Supplementary material for: Differential sensitivity of MCPH1- and BRCA2-deficient cancer cells to PARP-1 inhibition
Source: PLoS One. 2026 Apr 3;21(4):e0345514. doi: 10.1371/journal.pone.0345514 (PMC13048371; doi:10.1371/journal.pone.0345514)
Supplement: S4 File — (XLSX) [file pone.0345514.s005.xlsx]

## Sheet: Sheet1
MCPH1 Blot
(Fig 4B)	Expt 1	Expt 2
siCON	100	100
siBRCA2	102.508	87.1665
siBRCA2 + siMCPH1	2.16676	1.96473
BRCA2 Blot
(Fig 4B)
siCON	100	100
siBRCA2	11.8134	13.7696
siBRCA2 + siMCPH1	10.2333	8.35291
MTS Data		Expt 1	Expt 2	Expt 2
siCON	DMSO	100	100	100
	AZD 0.4	115.047	101.405	105.189
	AZD 1	111.608	101.405	95.8282
	TLZ 4	105.159	93.2693	102.137
	TLZ 10	101.075	84.022
siBRCA2	DMSO	100	100	100
	AZD 0.4	82.4333	70.4542	80.6727
	AZD 1	77.391	60.96	58.7726
	TLZ 4	62.1015	57.3143	53.5643
	TLZ 10	61.1256	50.1747
siBRCA2 + siMCPH1	DMSO	100	100	100
	AZD 0.4	75.8589	67.8585	83.0062
	AZD 1	66.8059	58.2541	64.337
	TLZ 4	63.0919	58.8246	62.6616
	TLZ 10	63.5562	50.6466
